# Supplementary material for: Prognostic impact of the distance from the anterior surface to tumor cells in pancreatoduodenectomy with neoadjuvant chemoradiotherapy for pancreatic ductal adenocarcinoma
Source: PLoS One. 2024 Jul 26;19(7):e0307876. doi: 10.1371/journal.pone.0307876 (PMC11280245; doi:10.1371/journal.pone.0307876)
Supplement: S1 Table — (XLSX) [file pone.0307876.s001.xlsx]

## Sheet: Supporting information
		Case	Age at date of surgery	Gender (female; 1)	Performance status	Preoperative CA19-9	Preoperative resectability	Adjuvant chemotherapy (Yes; 1)	Tumor size	Tumor grade	Perineural invasion (positive; 1)	Lymphovascular invasion (positive; 1)	Extra pancreatic nerve plexus invasion (positive; 1)	Grading of histrogical response	pT-stage	pN-stage	Margin status (mm)	Distance from the anterior surface to tumor cells (mm)	DFS (days)	DFS	OS(days)	OS
		1	69	1	0	31	BR-PV	1	28	mod	1	0	0	3	T2	N0	1.3	3	204	1	772	1
		2	51	1	0	174.5	BR-A	1	49	mod	1	0	0	2	T2	N1	0.8	5	4003	0	4003	0
		3	60	0	0	52.2	UR-LA	1	25	por	1	1	1	2	T2	N1	0	7	990	1	990	1
		4	68	0	0	387	R	1	55	mod	1	1	1	2	T2	N2	0.8	4	196	1	444	1
		5	73	1	3	6.9	BR-PV	1	25	wel	1	0	0	2	T2	N1	3	0.4	354	1	403	1
		6	53	0	1	86.1	UR-LA	0	27	mod	1	1	1	2	T2	N2	0.1	14	434	1	480	1
		7	68	1	0	<1	UR-LA	0	20	mod	1	0	1	2	T2	N0	0.1	2.3	249	1	312	1
		8	72	0	1	38.8	R	1	27	mod	1	1	0	2	T1c	N0	1.3	2.2	392	1	475	1
		9	77	0	0	34.2	BR-PV	1	27	mod	0	1	0	2	T3	N0	8	12.5	441	1	765	1
		10	52	1	0	23.1	R	1	25	por	1	1	1	2	T2	N0	2.3	2.2	1096	1	1914	1
		11	56	1	0	1	BR-A	1	26	wel	1	0	1	2	T2	N0	0.1	10	308	1	928	1
		12	68	1	2	6	UR-LA	1	14	wel	1	0	1	1	T1c	N0	1.1	23	371	1	510	1
		13	69	0	1	12.9	BR-A	1	26	mod	1	1	1	2	T2	N1	0.1	0.4	258	1	808	1
		14	61	0	0	1	BR-A	1	52	por	1	1	1	2	T2	N2	0.2	1.8	540	1	718	1
		15	56	0	1	22	UR-LA	1	34	wel	1	0	1	2	T2	N0	1.7	0.7	811	1	811	1
		16	78	1	1	88.4	UR-LA	0	34	mod	1	1	0	2	T3	N2	0.8	8	223	1	223	1
		17	74	1	0	46.7	UR-LA	1	28	por	1	0	0	1	T2	N0	0.2	1.5	245	1	421	1
		18	64	0	0	67.5	UR-LA	1	35	por	1	0	1	2	T2	N1	2.2	1.4	167	1	246	1
		19	82	1	0	79.1	UR-LA	1	25	mod	1	0	1	2	T2	N0	7.5	1.8	299	1	858	1
		20	66	1	0	76.4	UR-LA	1	25	por	1	0	1	2	T2	N1	0	2.7	472	1	1008	1
		21	73	0	0	61.6	BR-A	0	30	por	0	0	1	2	T2	N0	2	13	156	1	219	1
		22	70	0	0	54.7	R	1	55	wel	0	0	0	1	T2	N0	5	12	518	1	1169	1
		23	77	0	0	11.6	UR-LA	0	25	por	1	1	0	2	T2	N0	6.5	6	353	1	353	1
		24	66	0	0	X	BR-A	0	17	mod	0	0	0	2	T1c	N0	5.7	4.3	3416	0	3416	0
		25	49	0	0	112.7	BR-PV	1	20	por	1	1	0	2	T1c	N0	3.8	2.2	185	1	436	1
		26	74	0	0	14.2	UR-LA	1	42	wel	1	0	1	2	T3	N0	0	10	688	1	791	1
		27	74	0	0	32.9	UR-LA	1	20	por	1	0	1	3	T2	N1	0.1	9.5	848	1	1087	1
		28	67	1	2	23.8	R	1	27	mod	1	0	0	2	T2	N1	1.2	3	322	1	559	1
		29	62	0	0	62.7	UR-LA	0	22	por	0	0	0	1	T2	N0	3.5	0	483	1	539	1
		30	79	1	0	13.1	UR-LA	0	25	wel	1	0	1	2	T1c	N0	0	0.5	923	1	933	1
		31	56	0	0	41.2	R	1	35	mod	0	0	0	2	T1c	N0	1.4	5.5	1394	1	1880	1
		32	83	0	0	34.3	R	1	10	wel	0	0	0	2	T1c	N0	5	6	2393	1	2393	1
		33	66	0	1	12.3	R	1	14	wel	0	0	0	1	T1c	N0	4	12	3061	0	3061	0
		34	56	0	1	0.7	BR-PV	1	12	wel	0	0	0	2	T1b	N0	1.5	8	348	1	656	1
		35	77	1	1	7.8	UR-LA	0	25	por	1	0	1	1	T2	N0	1.6	0.8	625	1	1115	1
		36	74	1	1	8.6	UR-LA	1	33	mod	1	0	0	2	T1c	N1	5	18	405	1	501	1
		37	65	1	1	32.5	UR-LA	1	30	por	0	0	1	2	T2	N1	1.4	1.1	190	1	462	1
		38	79	0	2	18.5	BR-PV	0	28	wel	1	0	0	2	T2	N0	1.3	9	747	1	747	1
		39	67	0	0	25.9	UR-LA	1	22	por	1	0	0	2	T2	N0	0.8	8	548	1	897	1
		40	73	1	1	13	BR-A	1	6	wel	0	0	0	1	T1b	N0	8.5	6	2746	0	2746	0
		41	63	1	1	58.6	R	1	20	wel	0	0	0	2	T1c	N0	1.9	3.3	1395	1	1395	1
		42	69	0	0	202.8	UR-LA	1	32	por	1	0	1	2	T2	N2	0.4	10	2228	1	2501	1
		43	67	0	0	30.6	BR-PV	0	35	por	1	1	0	2	T2	N0	0.4	7.2	476	1	1312	1
		44	68	0	1	117	BR-PV	1	31	wel	1	1	1	2	T2	N2	0	0.2	95	1	474	1
		45	68	0	1	6.7	UR-LA	1	9	wel	0	0	X	2	T1c	N1	1.4	2	662	1	714	1
		46	72	0	1	110.3	R	1	29	por	1	0	0	2	T2	N0	0.7	2.1	1047	1	1984	1
		47	49	0	0	<0.1	UR-LA	1	25	por	1	0	1	1	T2	N0	0.7	7.1	2652	0	2652	0
		48	66	1	1	0.1	R	1	18	wel	0	0	0	1	T1c	N0	11	12.5	1794	1	1794	1
		49	56	0	1	32.3	R	1	21	wel	0	0	0	1	T2	N0	7.5	4	2623	0	2623	0
		50	65	0	1	15.7	R	1	13	por	0	0	0	2	T1c	N0	3	7	2581	0	2581	0
		51	86	0	1	13.2	R	0	12	wel	0	0	0	2	T1c	N0	4.5	12	960	1	960	1
		52	71	0	0	24.7	R	1	30	mod	1	0	0	3	T2	N1	0.03	3	1154	1	1154	1
		53	69	1	0	29.5	BR-A	1	70	por	1	0	0	1	T1c	N0	0.3	3.5	461	1	1253	1
		54	75	1	0	22.1	BR-A	1	45	mod	0	0	0	2	T1c	N0	1.5	1.6	458	1	870	1
		55	68	0	0	14	UR-LA	1	19	por	0	0	0	1	T1c	N0	1.1	13	2443	0	2443	0
		56	58	1	1	37.3	BR-PV	1	50	por	1	1	X	2	T3	N1	0.2	0.55	563	1	2417	0
		57	68	1	0	4.7	BR-PV	1	45	por	1	1	0	2	T3	N0	0.3	0.9	127	1	321	1
		58	76	1	1	8.4	R	1	19	por	1	0	1	2	T2	N0	0.3	7	251	1	286	1
		59	65	0	0	4	R	1	12	por	1	0	0	2	T1a	N0	2.4	5.5	1402	1	1402	1
		60	73	1	0	14.6	R	0	5	mod	0	0	0	1	T1a	N0	5	2.1	2411	0	2411	0
		61	57	0	1	6.7	UR-LA	1	24	por	0	0	0	1	T2	N0	2	0.2	211	1	453	1
		62	68	1	2	28.9	R	1	20	wel	1	0	0	1	T1c	N0	4.5	2.3	331	1	467	1
		63	70	0	2	127.3	BR-A	0	33	por	1	0	1	2	T2	N0	2	0	202	1	252	1
		64	70	1	1	21.5	R	1	21	wel	0	1	0	3	T2	N2	1.5	10	2139	0	2139	0
		65	70	1	0	13.1	UR-LA	1	20	por	1	0	0	2	T1c	N0	2.3	8.5	2157	0	2157	0
		66	67	0	0	16.6	BR-PV	1	25	wel	0	0	0	1	T2	N0	3.3	4.5	128	1	353	1
		67	65	0	0	24.8	BR-A	1	25	wel	0	0	0	1	T1b	N0	3	10	1615	1	2073	1
		68	69	0	0	0.1	UR-LA	0	50	wel	1	0	1	2	T2	N1	0	0.5	366	1	542	1
		69	61	1	0	0.2	BR-PV	1	26	por	1	0	1	1	T2	N1	0.1	20	2167	0	2167	0
		70	69	0	0	35.1	BR-A	0	19	wel	0	0	0	1	T1c	N0	2.6	3.5	130	1	130	1
		71	69	0	2	150.6	R	1	25	mod	1	1	0	3	T2	N0	1.2	10	992	1	1899	1
		72	55	0	0	4.8	R	1	30	wel	0	0	0	1	T1b	N0	15	2.5	2129	0	2129	0
		73	56	0	0	69.9	R	1	18	por	0	0	0	1	T1c	N1	5	9	593	1	1084	1
		74	73	0	0	54.6	R	1	17	por	0	0	0	2	T1c	N0	4.5	6.5	1038	1	1699	1
		75	49	0	0	144.3	BR-PV	1	28	por	1	0	0	1	T2	N0	5.5	4.5	517	1	1192	1
		76	52	1	0	6.9	BR-PV	1	15	por	0	1	0	1	T1c	N0	4.5	20	1979	0	1979	0
		77	53	0	0	11.9	BR-PV	1	26	por	1	0	1	2	T2	N2	1.1	11	1882	0	1882	0
		78	71	1	0	12.3	BR-A	1	10	por	0	1	0	2	T2	N0	3	28	1072	1	1691	1
		79	73	0	0	9.2	UR-LA	1	28	por	1	1	1	2	T2	N0	1	6.3	335	1	626	1
		80	69	1	0	17.1	UR-LA	1	15	wel	0	0	1	2	T1c	N0	3.5	3.5	814	1	975	1
		81	70	0	0	15.9	BR-PV	1	30	wel	0	0	0	2	T1c	N0	2.8	4	1733	1	1809	1
		82	68	1	0	105.5	R	1	20	wel	0	0	0	2	T1b	N0	4	8	1764	0	1764	0
		83	58	1	0	28.4	BR-A	1	21	por	0	1	1	1	T2	N0	1.7	10	332	1	526	1
		84	69	0	0	37	BR-A	1	31	mod	0	0	0	1	T2	N0	1.8	0.01	430	1	618	1
		85	67	1	0	70.2	UR-LA	1	25	wel	1	0	1	2	T4	N0	0	2	805	1	1185	1
		86	77	1	0	37	BR-PV	1	15	por	1	0	1	2	T1c	N0	0	0.9	506	1	517	1
		87	64	0	0	10.2	UR-LA	1	12	mod	1	0	0	2	T2	N0	8	7	715	1	743	1
		88	71	1	0	544.6	R	1	45	wel	1	0	1	2	T2	N1	3	2	455	1	640	1
		89	41	1	0	224.8	R	1	35	mod	1	0	0	2	T2	N1	1.2	6.5	322	1	696	1
		90	63	1	0	33.8	R	1	17	wel	1	0	0	2	T1c	N1	1.25	3	775	1	1394	1
		91	54	1	0	63	BR-PV	1	48	por	1	1	0	2	T3	N2	0	3	267	1	515	1
		92	79	0	0	33.9	R	1	15	por	0	0	0	1	T1c	N0	1.5	3	1021	1	1106	1
		93	81	1	0	23.7	R	1	36	por	1	0	0	2	T2	N1	1	1.1	672	1	767	0
		94	59	0	0	14.5	BR-A	1	12	mod	0	0	0	2	T1c	N0	8	0.5	418	1	604	1
		95	74	0	0	53	BR-A	1	7	mod	1	0	0	1	T1b	N0	1.1	14	484	1	1223	1
		96	58	0	0	9.4	BR-PV	1	55	por	1	0	0	2	T3	N2	0.5	3.2	203	1	449	1
		97	75	0	0	26.4	R	0	19	mod	0	0	0	2	T1c	N0	2.5	8	621	1	621	1
		98	56	0	0	25.5	BR-A	1	15	mod	1	0	0	1	T1c	N1	0.9	22	1384	0	1384	0
